# Supplementary material for: Tissue Adhesion-Anisotropic Polyrotaxane Hydrogels Bilayered with Collagen
Source: Gels. 2021 Oct 13;7(4):168. doi: 10.3390/gels7040168 (PMC8544508; doi:10.3390/gels7040168)
Supplement: Supplementary file 1 [file gels-07-00168-s001.zip]

Archive with 1 entries (1 files):
- gels-1419601-supplementary.pdf
